# Supplementary material for: Manifestation of SARS-CoV-2 Infections in Mink Related to Host-, Virus- and Farm-Associated Factors, The Netherlands 2020
Source: Viruses. 2022 Aug 11;14(8):1754. doi: 10.3390/v14081754 (PMC9414453; doi:10.3390/v14081754)
Supplement: Supplementary file 1 [file viruses-14-01754-s001.zip]

Archive with 1 entries (1 files):
- viruses-1824322-supplementary.pdf
